# Supplementary material for: Time spent with cats is never wasted: Lessons learned from feline acromegalic cardiomyopathy, a naturally occurring animal model of the human disease
Source: PLoS One. 2018 Mar 29;13(3):e0194342. doi: 10.1371/journal.pone.0194342 (PMC5875754; doi:10.1371/journal.pone.0194342)
Supplement: S1 Data — (XLSX) [file pone.0194342.s001.xlsx]

## Sheet: Acro group
Group	ID	Sex	Breed	Age	DM	IGF	BW	BCS	Insulin type	Insulin dose (total/24h)	Chol:TG ratio	HM	GS	Arr	HM grade	HR	RR	Temp	SBP	T4	Fructosamine	Clin Signs	%FSMM	LASAX	AoSAX	LA/Ao	LAD	IVSd2D	LVDd2D	LVPWd2D	LA Dmax	LA Dmin	LA FS%	SEC	Thrombus	Peri Eff	Pl Eff	Pul Oed	LVOTO	SAM	RVOTO	E (m/s)	DTE (ms)	A (m/s)	E/A	Adur	Diastolic class	LVOTvel (m/s)	IVRT
3	425969 (3)	FN	DSH	9	1	1470	5.44	6.5	Lente	20		0	0	0		220				18.1	721	N	57	12.3	6.92	1.77	14.1	5.7	15.1	5.22	14	9	35.7143	0	0	0	0	0	0	0	0	.	.	.	.	.	.	1.3	31
3	463040	MN	DSH	13	1	1567	5.9	.	GLA	8	2.56										431	N	43	13.5	9.1	1.48	14.3	6.1	11.9	5.3	16.3	12.4	23.7	0	0	0	0	0	0	0	0	0.43	149	0.58	0.75	.	2		51
3	463893	MN	Burmese	11	1	2000	4.8		Glargine	44	16.67	0	0	0	0	160	24	37.1	142	6.6	779	N	47	15.4	9.43	1.63	19	5.54	17.5	5.43	19	15	21.0526	0	0	1	0	0	0	0	0	0.94	74	0.33	2.91	52	4	1.1	22
3	468341	MN	DSH	13	1	2000	5.62	4	Lente	16		0	0	1	0	180	48	37.2	240			Tachypnoea	.	25	8.55	2.93	29.5	8.21	15	9.37	27	27	0	0	0	0	1	1	0	0	0	.	.	.	.	.	.	.	.
3	463976	FN	DSH	9	1	2000	5.9	5	Lente	20	3.47	0	0	0	0	180	28		150	8.1	558	N	42	13.6	10.1	1.35	19.8	6.46	18.2	5.34	16	11	31.25	0	0	1	0	0	0	0	0	0.69	71	0.75	0.93	52	2	1.17	32
3	474741	MN	DLH	6	1	1286	5.9		GLAR	8	5.09	1	0	0	2						328	N	47	12.3	8.98	1.36	16.1	7.97	16.4	7.01	19.1	12.9	32.4607	0	0	0	0	0	0	0	0	0.69	91	0.81	0.85	67	2	1.25	65
3	464142	MN	DSH	13	1	1855	6.06	8	Lente	20	12.67	0	0	1	0	180	24		150	21.3	528	N	38	21.5	10.1	2.11	23.4	8.23	16.1	7.83	23	19	17.3913	0	0	0	0	0	0	0	0	0.92	52	0.27	3.4	38	4	.	31
3	462006	FN	DSH	13	1	1800	5.7	5	Lente	48	10	1	0	0	2	156	36		147	15.7	351	N	60	11.5	11.4	1.01	18.8	6.59	14.3	6.68	16	7	56.25	0	0	0	0	0	1	0		0.75	97	0.82	0.92	66	2	1.21	63
3	463892	MN	MC	7	1	2000	10.5	.	Lente	36	10.18	1	1	0	2	220	80			.	647	Y	48	21.5	13.2	1.62	22.7	7.09	18.8	8.71	26	21	19.2308	0	0	0	0	0	1	1	0	.	.	.	.	.	.	.	.
3	458392 (11)	MN	DSH	10	1	1656	5.8	6	Lente	15	5.59	1	0	0	3	140	24	37.3	160	34.2	440	N	56	16.4	10.8	1.51	17.9	8.26	14.6	9.35	19	14	26.3158	0	0	0	0	0	1	1	0	.	.	.	.	.		1.86	48
3	418948 (17)	MN	DSH	9	1	1493	6.9	.	Lente	66	.	0	0	0	0	180				16.3	.	N	51	20.2	9.01	2.24	22.6	7.77	16.2	6.81	19	13	31.5789	0	0	0	0	0	0	0	0	1.1	56	0.33	3.36	46	4	1.24	38
3	472262	MN	DSH	5	1	2000	6.5	.	CAN	24	10.93	0	0	0	0						1076	N	46	12	10.4	1.16	15.8	5.9	18.1	5.12	16.7	12.6	24.5509	0	0	0	0	0	0	0	0	0.71	67	0.71	1	58	1	1.15	45
3	457307 (16)	FN	DSH	12	1	2000	6.47	4.5	Lente	25	9.27	0	0	0	0					16.6	545	N	44	9.9	7.26	1.36	14.2	6.84	15.2	5.95	14	9	35.7143	0	0	0	0	0	0	0	0	0.82	49	0.66	1.25	56	1	.	46
3	457174 (31)	MN	DSH	11	1	2000	6.2		Lente	40	6.9	0	1	0	0				140	5.1	604	N	41	14.1	9.45	1.49	17.9	5.9	17.5	5.89	16	10	37.5	0	0	0	0	0	0	0	0	0.9	59	0.58	1.56	81	3	1.11	50
3	472815	MN	DSH	5	1	1138	3.69	.	GLA	17	3.86										743	N	40	.	.	.	14.7	5.69	15.7	4.34	16.7	11.8	29.3413	0	0	0	0	0	0	0	0	0.74	68	0.6	1.23	74	1	0.94	54
3	452299 (4)	MN	DSH	8	1	2000	5.65	3.5	Lente	36	.	0	0	0	0	140			120	6.9		N	42	21.3	10.4	2.05	24.2	6.51	20.8	5.91	25	20	20	0	0	0	0	0	0	0	.	1.23	80	0.27	4.8	42	4	.	.
3	475406	MN	DSH	9	1	2000	7.4	.	CAN	8	5.08	1	0	0	2	164	32	38.7	127	11.9	285	N	45	14.2	9.38	1.51	19.9	5.49	17.1	6.24			.	0	0	0	0	0	0	0	0	0.78	78	0.62	1.26	62	3	1.72	50
3	469054	FN	DSH	13	1	702	4.3	6	CAN	12	68.33	0	0	0	0	145	28	38.5			461	N	29	11.9	9.91	1.2	15.7	4.07	15.7	4.76	17	10	41.1765	0	0	0	0	0	0	0	0	0.7	76	0.58	1.2	57	1	1.21	61
3	456162 (2)	MN	DSH	9	1	1598	6		Lente	16	.	0	0	0	0					7.5	534	N	45	13.5	9.39	1.44	14.2	5.56	15.3	5.25	16	12	25	0	0	0	0	0	0	0	0	0.6	75	0.4	1.48	76	1	0.87	51
3	461421 (10)	MN	DSH	12	1	.	8	4	Lente	24	.		1	0	2	168	28	38.4			501	CHF	41	18.3	9.99	1.83	20.7	8.05	18	8.92	20	17	15	0	0	1	1		.	0	.	.	.	.	.	.		.	.
3	467754	MN	DSH	10	1	1780	5.47	4	Glargine	18	.	1	0	0	1	180	40					Dyspnoea	47	21.1	8.05	2.62	24.4	7.89	13.8	10.1	22	20	9.09091	0	1	0	0	1	0	0	0	0.71	25	0.26	2.75	25	4	0.93	38
3	60237	FN	DSH	15	1	1666					.												47	16.1	12.2	1.31	16.3	9.5	14	7.46	20	15	25	0	0	0	0	0	.	1	0	.	.	.	.	70	2	.	67
3	424527 (7)	MN	DSH	13	1	1229	4.11		PZI	4	.	0	0	0	0	192	48	38.6		5.1		N	43	13	10.1	1.28	15.6	7.56	16.6	5.8	16	11	31.25	0	0	0	0	0	0	0	0	.	.	.	.	73	.	1.11	43
3	463925	MN	DSH	13	1	1824	5.69	6	CAN	14	14.17	1	0	0	2	148	24		200	18.7	380	N	48	12.4	9.82	1.26	15.2	7.6	15.6	7.63	16	6	62.5	0	0	0	0	0	0	0	0	0.76	67	0.9	0.84	74	2	0.86	63
3	456609 (27)	MN	DSH	9	1	2000	7.91	7	PZI	20	7.59	0	0	0	0	140	32		190	13.3	537	N	41	12	8	1.49	16.1	6.65	17.7	6.01	19	13	31.5789	0	0	0	0	0	0	0	0	0.67	94	0.5	1.33	101	3	.	52
3	465763	MN	DSH	10	1	1716	6.92	4	Lente	36	11.88	1	0	0	1	200	30	37.1		14.7	513	N	63	12.5	9.4	1.33	17.6	6.16	16.2	6.24	16	9	43.75	0	0	0	0	0	0	0	0	0.79	81	0.6	1.32	87	3	1.18	44
3	426838 (11)	MN	DSH	10	1	1788	5.27		Lente	30	.	1	0	0	3	184	40	38.7		19.8	841	N	57	16	14	1.14	16.6	10.1	14.5	7.21	20	14	30	0	0	0	0	0	1	1	0	.	.	.	.	.	.	1.81	49
3	453669 (31)	FN	DSH	9	1	2000	4.5	3	Lente	11	.	0	0	0	0	180	24	38.6		5.1	370	N	55	10.4	8.94	1.17	16.4	6.78	15.5	5.75	17	11	35.2941	0	0	0	0	0	0	0	0	.	.	.	.	.	.	1.3	45
3	475803	MN	DSH	9	0	1468	6.98	.	NONE	0	12.33										234	N	55	10.9	8	1.36	16.4	5.71	14.8	6.48			.	0	0	0	0	0	0	0	0	0.62	70	0.58	1.07	60	3	.	39
3	456318 (15)	FN	DSH	7	1	1875	4	3	CAN	14	24.72	0	0	0	0	160				5.1	640	N	49	15	10.6	1.42	15.6	6.84	13.9	4.05	16	11	31.25	0	0	0	0	0	0	0	0	0.79	95	0.66	1.19	74	1	.	51
3	461657	MN	DSH	9	1	993	5.74	6	Lente	4	11.06	0	0	0	0	156	36		186	15	482	N	45	10.7	8.36	1.28	14.1	6.79	12.6	5.85	15	11	26.6667	0	0	0	0	0	0	0	0	.	.	.	.	.		0.79	45
3	411565 (28)	MN	DSH	8	1	1380	5.67	5	Lente	14	.	0	0	0	0				140	8.1	435	N	47	12.2	9.26	1.32	16.9	6.91	18.2	5.81	19	14	26.3158	0	0	0	0	0	0	0	0	0.77	104	0.58	1.34	59	3	1.1	51
3	482498	MN	DSH	14	1	.	.	.			.										.		37	17.6	11	1.61	17.8	6.49	16.1	5.73	20	16	20	0	0	0	0	0	0	0	0	0.71	68	0.39	1.88	69	3	.	.
3	470781	FN	British Shorthair	10	1	.	.	.			.										.		52	11.4	9.51	1.2	14.9	5.65	15.4	5.14	14.8	11.2	24.3243	0	0	0	0	0	0	0	0	0.84	72	0.62	1.35	70	1	1.24	47
3	470634	FN		11	1	.	4.18	.	CAN	23	.										.		42.2	11.2	9.5	1.19	16.2	6.3	15.1	5.1	15.3	12.3	19.4	0	0	0	0	0	0	0	0	0.6	72.9	0.51	1.18	49.7	1	0.78	65
3	403508 (25)	MN	DSH	9	1	1170	8.03	8	PZI	10	.									7.2	598	N	44	12.7	10.2	1.25	15.5	5.48	15.5	4.76	15	11	26.6667	0	0	0	0	0	0	0	0	0.88	58	0.76	1.16	58	1	0.95	37
3	424848 (25)	MN	DSH	9	1	1170	5.15	3	Lente	3	.	0	1	0	0				144		469	CHF and ATE	46	20.9	7.96	2.63	24.7	7.76	13.7	9.75	23	19	17.3913	1	0	0	1	0	0	0	0	1.24	29	0.36	3.4	34	4	0.85	26
3	455421 (33)	MN	DSH	10	1	2000	7.11	7.5	Lente	80	9.07	0	0	0	0	150	52			8.5	487	N	59	11	10.1	1.08	14.8	6.46	14.6	6.43	15	6	60	0	0	0	0	0	0	0	0	0.6	87	0.64	0.93	101	2	0.78	57
3	464120	FN	DLH	9	1	1100	2	4	Lente	20	13.11	1	0	0	1	160	32	37.7	155		802	N	48	15.9	12.2	1.31	16.9	7.31	16.7	7.61	21	14	33.3333	0	0	0	0	0	0	0	0	0.95	99	0.91	1.04	84	3	1.38	56
3	468977	MN	DSH	8	1	2000	.	.	.	.	.										.	N	53	12	8.68	1.38	15.9	6.73	17.4	5.57	16	11	31.25	0	0	0	0	0	0	0	0	0.7	73	0.43	1.64	52	1	.	41
3	473547	MN	DSH	14.5	1	2000	5	.	CAN	9	10.91	0	0	0	0						169		69	13.5	10.4	1.29	15.2	5.19	15.2	5.05	14.5	9	37.931	0	0	0	0	0	0	0	0	0.68	79	0.76	0.91	88	2	0.7	64
3	456523 (17)	FN	Oriental	7	1	2000	4.4	3	Lente	16	17.09	0	0	0	0	148	24	37.6		8.6	523	N	44	18.3	8.76	2.09	22.4	6.74	14.8	8.19	21	15	28.5714	0	0	0	0	0	1	0	0	.	.	.	.	.		1.45	25
3	48493 (7)	MN	DSH	9	1	1273	4.4	.	Lente	8	.						48			27.3	614	CHF	36	19.9	9.09	2.19	22.9	6.57	13.9	7.52	22	19	13.6364	0	0	0	1	0	0	0	0	.	.	.	.	.		0.94	31
3	461022 (2)	MN	DSH	10.5	1	1801	4.88	.	CAN	10	20.63	1	0	0	3				155	15.7	558	N	55	13.2	9.47	1.4	17.4	7.92	13.5	8.06	16	10	37.5	0	0	0	0	0	1	1	0	.	.	.	.	.		.	.
3	67582 (1)	MN	DSH	11	1	2000	.	.	PZI	60	.				3	200	36				455		55	13	7.49	1.73	17.2	7	16.3	6.31	19	9	52.6316	0	0	0	0	0	1	1	0	.	.	.	.	.		1.86	39
3	467127	MN		12	1	2000	8	7	Lente	22	7.03	1	0	0	1	204	40	37.2	140		707	N	36	11.3	10.5	1.08	17.1	6.7	14.3	6.89	15	11	26.6667	0	0	0	0	0	0	0	0	.	.	.	.	.		1.09	52
3	477184	MN	DSH	9	1	1951	5.25	3.5	CAN	12	13.11	0	0	0	0	180	36	37.8			.		34	20.7	9.47	2.18	28.3	4.5	18.2	5.08	22	20	9.09091	0	0	0	0	0	0	0	0	1.01	35	0.24	4.25	41	4	.	27
3	480483	MN	DLH	9.5	1	.	.	.	NONE	0	.										.		38	14.1	10.8	1.3	18.3	5.64	19.5	5.63	17.4	14	19.5402	0	0	0	0	0	0	0	0	0.81	64	0.66	1.22	.	3	1.54	.
3	483921	MN	DSH	9.5	1	1500	5.75	6	CAN	28	.	0	0	0	0	140	80	38.2	171		469		42	14.2	9.6	1.48	16.4	4.84	17.7	6.42	16.4	12	26.8293	0	0	0	0	0	0	0	0	0.66	72	0.53	1.26	91	3	.	61
3	468600	MN	DSH	14	1	2000	5.02	3.5	PZI	22	8.16	0	0	0	0	228	28	38.4	190	61.9	499	N	33	12.6	10.5	1.21	17.7	6.67	16.8	5.59	18	11	38.8889	0	0	0	0	0	0	0	0	0.83	94	0.76	1.1	74	1	1.3	47
3	406002 (16)	MN	DSH	10	1	1228	7.6	.	Lente	3	.								145		540	N	54	12.3	10.8	1.13	15.2	6.51	14.9	6.66	14	8	42.8571	0	0	0	0	0	0	0	0	.	.	.	.	.	.	.	.
3	408792 (9)	FN	DSH	14	1	2000	4.51	3	Lente	16	.										726	N	54	10.5	9.09	1.16	16.3	5.66	13	5.36	11	7	36.3636	0	0	0	0	0	0	0	0	0.63	73	0.81	0.78	72	2	1.28	48
3	425984 (4)	MN	DSH	7	1	2000	7.34	7.5	Lente	40	.	0	0	0	0	190	36			11.1	443	N	59	13.4	10.2	1.31	18.1	5.89	17.6	5.81	17	11	35.2941	0	0	0	0	0	0	0	0	.	.	.	.	.		1.04	44
3	473730	MN	DSH	10	1	1055	7.1	7	Lente	22	.	1	0	0	2	160	28				.	N	67	12.4	10.1	1.22	17.3	7.17	17.2	5.92	16	11	31.25	0	0	0	0	0	0	0	1	0.72	46	0.64	1.12	48	1	1.37	48
3	466541	MN	DSH	11	1	1807	5.49	5.5	Lente	16	WNL	0	0	0	0	180	30	38	140		713	N	53	13.8	11.3	1.22	16	7.1	13.4	6.38	15	10	33.3333	0	0	0	0	0	0	0	0	0.51	115	0.57	0.9	95	2	0.74	58
3	459892 (10)	MN	DSH	9	1	1766	5.79	4	Lente	4	5.92	1	0	0	2	160	20			22.6	471	N	61	12.9	10.6	1.22	18.6	5.75	15.3	5.61	18	12	33.3333	0	0	0	0	0	0	0	0	.	.	.	.	.		1.1	66
3	484193	MN	Bengal	10	1	1188	5.66	5	CAN	10	.	0	0	0	0	160	48	38.3	126	15.7	655	0	47	13.8	9.6	1.45	15.8	5.4	16.4	4.9	14.7	10.5	28.5714	0	0	0	0	0	0	0	0	0.53	69	0.5	1.06	67	1	1.06	45
	N = 57 ACROMEGALY
[truncated: 16 more columns]

## Sheet: Diabetic group
Group	ID	Sex	Breed	Age	DM	IGF	BW	BCS	Insulin type	Insulin dose (total/24h)	Chol:TG ratio	HM	GS	Arr	HM grade	HR	RR	Temp	SBP	T4	Fructosamine	Clin Signs	%FSMM	LASAX	AoSAX	LA/Ao	LAD	IVSd2D	LVDd2D	LVPWd2D	LA Dmax	LA Dmin	LA FS%	SEC	Thrombus	Peri Eff	Pl Eff	Pul Oed	LVOTO	SAM	RVOTO	E (m/s)	DTE (ms)	A (m/s)	E/A	Adur	Diastolic class	LVOTvel (m/s)	IVRT
2	484192	MN	DSH	11.5	1	673	4.45		CANIN	6	14.49	1	0	0	2	160	52	37.7			673		50	19.2	9.67	1.98	21.3	5.2	20.2	6.2	21	18	14.2857	0	0	0	0	0	0	0	0	1.25	69	0.63	2	62	4	0.97	35
2	478523	FN	DSH	15	1	406	4.25	6	CANIN	4	14.76	0	0	0	0	196	44	38.3		13.3	485	Y	36	11.3	8.2	1.37	12.2	4.96	15.2	5.55	15	10	33.3333	0	0	0	0	0	0	0	0	0.61	76	0.67	0.92	65	2	0.93	50
2	478225	MN	DSH	10	1	414	4.2		CANIN	10	10.59										424		45	12.2	9.6	1.27	16.6	4.88	14.4	4.17	18.5	12.5	32.4324	0	0	0	0	0	0	0	0	0.54	99	0.52	1.03	83	1	0.9	.
2	458393	MN	DSH	5	1							0	0	0	0								49	9.39	8.32	1.13	15	4.91	14.6	4.87	14.3	10.9	23.7762	0	0	0	0	0	0	0	0	.	.	.	.	.		.	.
2	476064	MN	DSH	17	1	396	6	6	CANIN	8	13.2	0	0	0	0	200	32	39.1		18.8	373	Y	41	12.1	9.93	1.22	14.5	6.73	13.4	7.26	15.2	11.9	21.7105	0	0	0	0	0	0	0	0	.	.	.	.	.		0.73	37
2	475336	MN	DSH	10	1	550	7.4	8	CANIN	3.5	7.81	0	0	1	0	196	48	38			278	Y	53	11.1	9.48	1.17	17	4.81	20.3	4.79	17	11	35.2941	0	0	0	0	0	0	0	0	0.94	62	0.9	1.04	.	1	0.98	.
2	469355	MN	DSH	13	1	896	4.68	4	CANIN	6		0	0	0	0	156	32	37.8	231	13.3	498	Y	40	10.3	9.6	1.07	15.4	4.56	16	4.16	17	10.5	38.2353	0	0	0	0	0	0	0	0	0.59	88	0.5	1.18	73	1	0.75	68
2	463968	MN	DSH	14	1	904	5.6	4	Lente	10		1	0	0	3	192	40	.	176	59.1	508	N	56	12.1	9.64	1.25	15.3	7.05	16.5	6.5	17	12	29.4118	0	0	0	0	0	0	1	1	0.54	59	0.72	0.76	70	2	1.23	56
2	477461	FN	DSH	8	1	324	5.87	7	CANIN	4	5.05	0	0	0	0	166	32	37.5		28.4	350	Y	36	13.2	10.4	1.26	18.8	4.82	17.5	4.33	16	12	25	0	0	0	0	0	0	0	0	0.77	57	0.59	1.32	73	1	0.87	.
2	483484	MN	DSH	9	1		4.38		CANIN	9		0	1	0	0	160	36	39.8					48	15.2	9.15	1.66	17.4	5.49	15.6	5.05	16	12	25	0	0	0	0	0	0	0	0	0.82	67	0.57	1.42	67	3	1.08	49
2	458954	MN	DLH	15	1							0	0	0	0			170					49	11.6	9.69	1.2	13.3	5.88	18	5.92	16.8	11.7	30.3571	0	0	0	0	0	0	0	0	0.69	71	0.65	1.06	.	1	1.15	.
2	477020	MN	American Shorthair	11	1	171	4.21		CANIN	7	6.22										463		48	12.1	10.4	1.16	15.7	4.98	15	4.49	17	9	47.0588	0	0	0	0	0	0	0	0	0.76	84	0.72	1.06	83	1	1.07	62
2	476354	MN	DSH	13	1	457	2.84		CANIN	2	17.44	0	0	0	0	146	24	37.4	150		469	N	35	15.8	11.3	1.4	17.9	6.02	20.3	5.69	18.8	13.6	27.6596	0	0	0	0	0	0	0	0	0.6	96	0.55	1.14	63	3	1	68
2	467257	MN	DSH	9	1	296	3.68	3	CANIN	10	18.33	1	0	0	2	172	24	37.9	115	10.6	631	N	48	11.4	7.78	1.46	14.86	4.93	15	4.63	15	11	26.6667	0	0	0	0	0	0	0	1	0.7	65	0.46	1.53	62	1	1.07	57
2	469364	MN	DSH	15	1	1398	5.6	6	CANIN	15		0	0	0	0	184	20	37.3	105		746	Y	40	12.9	9.58	1.34	14.4	5.66	14.5	5.89	16	9.91	38.0625	0	0	0	0	0	0	0	0	0.63	87	0.42	1.5	82	1	0.84	.
2	470288	MN			1																		35	9.57	7.99	1.2	13	9.13	13.5	5.78	13.4	9.39	29.9254	0	0	0	0	0	0	0	0	.	.	.	.	.		.	63
2	460948	MN	DSH	13	1	947	7.2	7	CANIN	4									190		278		57	12.1	10	1.2	17.2	5.8	13	7.1	18	13.6	24.4444	0	0	0	0	0	0	0	0	.	.	.	.	.	.	0.9	50
2	483604	FN	DSH	14	1	379	3.97	6	CANIN	4	13.19	1	0	0	1	140	20	38.2		28.9	413	Y	28	8.94	7.89	1.13	10.1	5.96	11.4	5.09	13.2	8.29	37.197	0	0	0	0	0	0	0	0	.	.	.	.	.		0.52	42
2	484133	FN	DSH	13	1	671	3.32	6	CANIN	2	7.6	1	1	0	2	168	28	38.2		26.4	379	N	53	9.65	7.55	1.28	12.3	5.2	11.2	5.1	12.8	8.4	34.375	0	0	0	0	0	0	0	0	0.46	88	0.62	0.76	64	2	0.47	50
2	481312	FN	DSH	7	1	296	2.97	3	CANIN	5	5.06	0	0	0	0	204	32	37.8		31.5	339	Y	38	10.8	7.78	1.39	15.1	4.2	17	3.8	14.6	12.1	17.1233	0	0	0	0	0	0	0	0	0.89	65	0.65	1.38	82	1	1.19	44
2	474228	MN	DSH	12	1	815	4.52	3	CANIN	7	6.17	0	0	0	0	184	32	38.6		8.6	373	Y	39	15.6	10.7	1.46	18.7	5.65	18.3	5.84	17.2	13.5	21.5116	0	0	0	0	0	0	0	0	0.67	65	0.79	0.85	57	2	0.98	.
2	461202	MN		8	1																		43	10.9	9.62	1.13	15.5	6.02	17.1	5.25	16.2	10.1	37.6543	0	0	0	0	0	0	0	0	0.6	76	0.56	1.09	.	1	0.94	.
2	483861	MN	DSH	10	1	217	5.19		CANIN	5	7.47										619		50	11.1	11.1	1	14.8	6.04	17	6.81	15.6	11.4	26.9231	0	0	0	0	0	0	0	0	.	.	.	.	.		0.96	55
2	483944	MN		8.5	1	632	6.64		CANIN	7	0.81					172	20	38.7			558		44	12.1	9.24	1.31	15.9	5.66	16.2	5.28	19.8	15.4	22.2222	0	0	0	0	0	0	0	0	0.81	62	0.67	1.23	69	1	1.27	47
2	468978	FN	DSH	9	1	719	5.58	7	Lente	12	13.1	0	0	0	0	240		37.5	186	26.8	442	Y	57.8	10.4	10.9	0.95	12	6.5	12.7	4.5	14.4	8.7	39.5833	0	0	0	0	0	0	0	0	.	.	.	.	.	.	0.74	47
[truncated: 16 more columns]

## Sheet: Control group
Group	ID	Sex	Breed	Age	DM	IGF	BW	BCS	Insulin type	Insulin dose (total/24h)	Chol:TG ratio	Fruc x Ins	HM	GS	Arr	HM grade	HR	RR	Temp	SBP	T4	Fructosamine	Clin Signs	%FSMM	LASAX	AoSAX	LA/Ao	LAD	IVSd2D	LVDd2D	LVPWd2D	LA Dmax	LA Dmin	LA FS%	SEC	Thrombus	Peri Eff	Pl Eff	Pul Oed	LVOTO	SAM	RVOTO	E (m/s)	DTE (ms)	A (m/s)	E/A	Adur	Diastolic class	LVOTvel (m/s)
1	2115	F	DSH	17.4	0	269	3.91	5	.	.	.	.	0	0	0	0				127	16.9	.	.	56			1.23	17.01	3.87	16.3	4.09	14	10	28.5714	0	0	0	0	0	0	0	0	0.97	45	1.08	0.898148		2	0.91
1	2274	F	DSH	13.7	0	334	4.13	6	.	.	.	.	0	0	0	0				149	42.6	.	.	48			1.22	12.71	4.43	15.88	3.81	12	6	50	0	0	0	0	0	1	0	0				.			1.21
1	2706	M	DSH	13.6	0	651	4.58	5	.	.	.	.	1	0	0	2				121	18.9	.	.	47			1.3	17	4.88	15.2	4.85	16	11	31.25	0	0	0	0	0	0	0	0	0.72	78	0.84	0.857143		2	1.09
1	2723	M	DSH	11.8	0	412	4.76	6	.	.	.	.	0	0	0	0				155	31.5	.	.	53			1.18	15.2	6.15	17.6	3.6	17	12	29.4118	0	0	0	0	0	0	0	0	0.87	69	0.88	0.988636		2	0.89
1	2797	M	DSH	12	0	280	6.46	7	.	.	.	.	0	0	0	0				148	26.1	.	.	50			1.14	13.3	5.15	12.8	4.71	15	10	33.3333	0	0	0	0	0	0	0	0				.			0.69
1	2843	M	DSH	14.2	0	230	6.45	8	.	.	.	.	1	0	0	3				146	30.8	.	.	56			1.1	14.1	4.7	14.4	5.53	14	9	35.7143	0	0	0	0	0	0	0	0	0.67	110	0.7	0.957143		2	1.23
1	2845	M	DSH	15.6	0	466	2.82	2	.	.	.	.	1	0	0	1				125	21.2	.	.	47			1.35	17.44	4.83	16.85	4.54	16	12	25	0	0	0	0	0	0	0	0	0.6	43	0.58	1.03448		3	0.97
1	2870	M	DSH	12.4	0	678	5.75	6	.	.	.	.	1	0	0	2				122	17.9	.	.	60			1.31	12.6	4.25	12.6	3.79	13	9	30.7692	0	0	0	0	0	0	0	0	0.58	65	0.85	0.682353		2	0.94
1	2880	F	DSH	12.5	0	649	3.49	4	.	.	.	.	0	0	0	0				130	25.7	.	.	46			1.02	14	5.15	16.7	5	17	12	29.4118	0	0	0	0	0	0	0	0				.			0.58
1	2881	M	DSH	10.2	0	350	5.22	6	.	.	.	.	0	0	0	0				124	31.4	.	.	35			1.35	12.9	4.7	12.1	3.99	14	8	42.8571	0	0	0	0	0	0	0	0				.			0.88
1	2933	M	DSH	10.6	0	342	6.2	7	.	.	.	.	0	0	0	0				140	14.8	.	.	43			1.12	12.87	4.19	13.97	4.32	13	8	38.4615	0	0	0	0	0	0	0	0	0.58	92	0.54	1.07407		2	0.68
1	2935	M	DSH	13	0	1034	4.06	6	.	.	.	.	0	0	0	0				132	13.6	.	.	36			1.3	16.44	5.31	17.39	5.2	15	12	20	0	0	0	0	0	0	0	0	0.6	51	0.48	1.25		2	0.72
1	3032	M	DSH	19.4	0	381	4.52	5	.	.	.	.	0	0	0	0				188	4	.	.	54			1.38	13.6	6.52	12.7	5.16	15	12	20	0	0	0	0	0	.	1	0				.			.
1	3148	F	DSH	11	0	462	2.74	4	.	.	.	.	0	0	0	0				120	20.1	.	.	42			1.39	14.3	4.5	12.8	5.31	17	11	35.2941	0	0	0	0	0	0	0	.	0.65	88	0.78	0.833333		2	0.8
1	3158	F	DSH	11.9	0	226	2.68	3	.	.	.	.	1	0	0	2				136	16.9	.	.	63			.	12.9	5.27	11.23	4.31	.	.	.	0	0	0	0	0	1	1	0	0.58	98	0.57	1.01754		2	2.44
1	3162	M	DSH	12.8	0	439	4.28	5	.	.	.	.	0	0	0	0				120	34.6	.	.	55			1.21	14.8	5.64	14.7	5.52	17	12	29.4118	0	0	0	0	0	0	0	0	0.73	90	0.79	0.924051		2	1.1
1	3170	M	DSH	11.2	0	728	6	7	.	.	.	#VALUE!	0	0	0	0				142	.	.	.	61			1.09	16.7	6.37	11.7	6.16	13	10	23.0769	0	0	0	0	0	0	0	0	0.55	97	0.46	1.19565		2	0.72
2	484192	MN	DSH	11.5	1	673	4.45		CANIN	6	14.49	4038	1	0	0	2	160	52	37.7			673		50	19.2	9.67	1.98	21.3	5.2	20.2	6.2	21	18	14.2857	0	0	0	0	0	0	0	0	1.25	69	0.63	2	62	4	0.97
2	478523	FN	DSH	15	1	406	4.25	6	CANIN	4	14.76	1940	0	0	0	0	196	44	38.3		13.3	485	Y	36	11.3	8.2	1.37	12.2	4.96	15.2	5.55	15	10	33.3333	0	0	0	0	0	0	0	0	0.61	76	0.67	0.92	65	2	0.93
2	478225	MN	DSH	10	1	414	4.2		CANIN	10	10.59	4240										424		45	12.2	9.6	1.27	16.6	4.88	14.4	4.17	18.5	12.5	32.4324	0	0	0	0	0	0	0	0	0.54	99	0.52	1.03	83	1	0.9
2	458393	MN	DSH	5	1							.	0	0	0	0								49	9.39	8.32	1.13	15	4.91	14.6	4.87	14.3	10.9	23.7762	0	0	0	0	0	0	0	0	.	.	.	.	.		.
2	476064	MN	DSH	17	1	396	6	6	CANIN	8	13.2	2984	0	0	0	0	200	32	39.1		18.8	373	Y	41	12.1	9.93	1.22	14.5	6.73	13.4	7.26	15.2	11.9	21.7105	0	0	0	0	0	0	0	0	.	.	.	.	.		0.73
2	475336	MN	DSH	10	1	550	7.4	8	CANIN	3.5	7.81	973	0	0	1	0	196	48	38			278	Y	53	11.1	9.48	1.17	17	4.81	20.3	4.79	17	11	35.2941	0	0	0	0	0	0	0	0	0.94	62	0.9	1.04	.	1	0.98
2	469355	MN	DSH	13	1	896	4.68	4	CANIN	6		2988	0	0	0	0	156	32	37.8	231	13.3	498	Y	40	10.3	9.6	1.07	15.4	4.56	16	4.16	17	10.5	38.2353	0	0	0	0	0	0	0	0	0.59	88	0.5	1.18	73	1	0.75
2	463968	MN	DSH	14	1	904	5.6	4	Lente	10		5080	1	0	0	3	192	40	.	176	59.1	508	N	56	12.1	9.64	1.25	15.3	7.05	16.5	6.5	17	12	29.4118	0	0	0	0	0	0	1	1	0.54	59	0.72	0.76	70	2	1.23
	477461	FN	DSH	8	1	324	5.87	7	CANIN	4	5.05	1400	0	0	0	0	166	32	37.5		28.4	350	Y	36	13.2	10.4	1.26	18.8	4.82	17.5	4.33	16	12	25	0	0	0	0	0	0	0	0	0.77	57	0.59	1.32	73	1	0.87
2	483484	MN	DSH	9	1		4.38		CANIN	9		.	0	1	0	0	160	36	39.8					48	15.2	9.15	1.66	17.4	5.49	15.6	5.05	16	12	25	0	0	0	0	0	0	0	0	0.82	67	0.57	1.42	67	3	1.08
2	458954	MN	DLH	15	1							.	0	0	0	0			170					49	11.6	9.69	1.2	13.3	5.88	18	5.92	16.8	11.7	30.3571	0	0	0	0	0	0	0	0	0.69	71	0.65	1.06	.	1	1.15
2	477020	MN	American Shorthair	11	1	171	4.21		CANIN	7	6.22	3241										463		48	12.1	10.4	1.16	15.7	4.98	15	4.49	17	9	47.0588	0	0	0	0	0	0	0	0	0.76	84	0.72	1.06	83	1	1.07
2	476354	MN	DSH	13	1	457	2.84		CANIN	2	17.44	938	0	0	0	0	146	24	37.4	150		469	N	35	15.8	11.3	1.4	17.9	6.02	20.3	5.69	18.8	13.6	27.6596	0	0	0	0	0	0	0	0	0.6	96	0.55	1.14	63	3	1
2	467257	MN	DSH	9	1	296	3.68	3	CANIN	10	18.33	6310	1	0	0	2	172	24	37.9	115	10.6	631	N	48	11.4	7.78	1.46	14.86	4.93	15	4.63	15	11	26.6667	0	0	0	0	0	0	0	1	0.7	65	0.46	1.53	62	1	1.07
2	469364	MN	DSH	15	1	1398	5.6	6	CANIN	15		11190	0	0	0	0	184	20	37.3	105		746	Y	40	12.9	9.58	1.34	14.4	5.66	14.5	5.89	16	9.91	38.0625	0	0	0	0	0	0	0	0	0.63	87	0.42	1.5	82	1	0.84
2	470288	MN			1							.												35	9.57	7.99	1.2	13	9.13	13.5	5.78	13.4	9.39	29.9254	0	0	0	0	0	0	0	0	.	.	.	.	.		.
2	460948	MN	DSH	13	1	947	7.2	7	CANIN	4		1112								190		278		57	12.1	10	1.2	17.2	5.8	13	7.1	18	13.6	24.4444	0	0	0	0	0	0	0	0	.	.	.	.	.	.	0.9
2	483604	FN	DSH	14	1	379	3.97	6	CANIN	4	13.19	1652	1	0	0	1	140	20	38.2		28.9	413	Y	28	8.94	7.89	1.13	10.1	5.96	11.4	5.09	13.2	8.29	37.197	0	0	0	0	0	0	0	0	.	.	.	.	.		0.52
2	484133	FN	DSH	13	1	671	3.32	6	CANIN	2	7.6	758	1	1	0	2	168	28	38.2		26.4	379	N	53	9.65	7.55	1.28	12.3	5.2	11.2	5.1	12.8	8.4	34.375	0	0	0	0	0	0	0	0	0.46	88	0.62	0.76	64	2	0.47
2	481312	FN	DSH	7	1	296	2.97	3	CANIN	5	5.06	1695	0	0	0	0	204	32	37.8		31.5	339	Y	38	10.8	7.78	1.39	15.1	4.2	17	3.8	14.6	12.1	17.1233	0	0	0	0	0	0	0	0	0.89	65	0.65	1.38	82	1	1.19
2	474228	MN	DSH	12	1	815	4.52	3	CANIN	7	6.17	2611	0	0	0	0	184	32	38.6		8.6	373	Y	39	15.6	10.7	1.46	18.7	5.65	18.3	5.84	17.2	13.5	21.5116	0	0	0	0	0	0	0	0	0.67	65	0.79	0.85	57	2	0.98
2	461202	MN		8	1							.												43	10.9	9.62	1.13	15.5	6.02	17.1	5.25	16.2	10.1	37.6543	0	0	0	0	0	0	0	0	0.6	76	0.56	1.09	.	1	0.94
2	483861	MN	DSH	10	1	217	5.19		CANIN	5	7.47	3095										619		50	11.1	11.1	1	14.8	6.04	17	6.81	15.6	11.4	26.9231	0	0	0	0	0	0	0	0	.	.	.	.	.		0.96
2	483944	MN		8.5	1	632	6.64		CANIN	7	0.81	3906					172	20	38.7			558		44	12.1	9.24	1.31	15.9	5.66	16.2	5.28	19.8	15.4	22.2222	0	0	0	0	0	0	0	0	0.81	62	0.67	1.23	69	1	1.27
2	468978	FN	DSH	9	1	719	5.58	7	Lente	12	13.1	5304	0	0	0	0	240		37.5	186	26.8	442	Y	57.8	10.4	10.9	0.95	12	6.5	12.7	4.5	14.4	8.7	39.5833	0	0	0	0	0	0	0	0	.	.	.	.	.	.	0.74
3	425969 (3)	FN	DSH	9	1	1470	5.44	6.5	Lente	20		14420	0	0	0		220				18.1	721	N	57	12.3	6.92	1.77	14.1	5.7	15.1	5.22	14	9	35.7143	0	0	0	0	0	0	0	0	.	.	.	.	.	.	1.3
3	463040	MN	DSH	13	1	1567	5.9	.	GLA	8	2.56	3448										431	N	43	13.5	9.1	1.48	14.3	6.1	11.9	5.3	16.3	12.4	23.7	0	0	0	0	0	0	0	0	0.43	149	0.58	0.75	.	2
3	463893	MN	Burmese	11	1	2000	4.8		Glargine	44	16.67	34276	0	0	0	0	160	24	37.1	142	6.6	779	N	47	15.4	9.43	1.63	19	5.54	17.5	5.43	19	15	21.0526	0	0	1	0	0	0	0	0	0.94	74	0.33	2.91	52	4	1.1
3	468341	MN	DSH	13	1	2000	5.62	4	Lente	16		.	0	0	1	0	180	48	37.2	240			Tachypnoea	.	25	8.55	2.93	29.5	8.21	15	9.37	27	27	0	0	0	0	1	1	0	0	0	.	.	.	.	.	.	.
3	463976	FN	DSH	9	1	2000	5.9	5	Lente	20	3.47	11160	0	0	0	0	180	28		150	8.1	558	N	42	13.6	10.1	1.35	19.8	6.46	18.2	5.34	16	11	31.25	0	0	1	0	0	0	0	0	0.69	71	0.75	0.93	52	2	1.17
3	474741	MN	DLH	6	1	1286	5.9		GLAR	8	5.09	2624	1	0	0	2						328	N	47	12.3	8.98	1.36	16.1	7.97	16.4	7.01	19.1	12.9	32.4607	0	0	0	0	0	0	0	0	0.69	91	0.81	0.85	67	2	1.25
3	464142	MN	DSH	13	1	1855	6.06	8	Lente	20	12.67	10560	0	0	1	0	180	24		150	21.3	528	N	38	21.5	10.1	2.11	23.4	8.23	16.1	7.83	23	19	17.3913	0	0	0	0	0	0	0	0	0.92	52	0.27	3.4	38	4	.
3	462006	FN	DSH	13	1	1800	5.7	5	Lente	48	10	16848	1	0	0	2	156	36		147	15.7	351	N	60	11.5	11.4	1.01	18.8	6.59	14.3	6.68	16	7	56.25	0	0	0	0	0	1	0		0.75	97	0.82	0.92	66	2	1.21
3	463892	MN	MC	7	1	2000	10.5	.	Lente	36	10.18	23292	1	1	0	2	220	80			.	647	Y	48	21.5	13.2	1.62	22.7	7.09	18.8	8.71	26	21	19.2308	0	0	0	0	0	1	1	0	.	.	.	.	.	.	.
3	458392 (11)	MN	DSH	10	1	1656	5.8	6	Lente	15	5.59	6600	1	0	0	3	140	24	37.3	160	34.2	440	N	56	16.4	10.8	1.51	17.9	8.26	14.6	9.35	19	14	26.3158	0	0	0	0	0	1	1	0	.	.	.	.	.		1.86
3	418948 (17)	MN	DSH	9	1	1493	6.9	.	Lente	66	.	.	0	0	0	0	180				16.3	.	N	51	20.2	9.01	2.24	22.6	7.77	16.2	6.81	19	13	31.5789	0	0	0	0	0	0	0	0	1.1	56	0.33	3.36	46	4	1.24
3	472262	MN	DSH	5	1	2000	6.5	.	CAN	24	10.93	25824	0	0	0	0						1076	N	46	12	10.4	1.16	15.8	5.9	18.1	5.12	16.7	12.6	24.5509	0	0	0	0	0	0	0	0	0.71	67	0.71	1	58	1	1.15
3	457307 (16)	FN	DSH	12	1	2000	6.47	4.5	Lente	25	9.27	13625	0	0	0	0					16.6	545	N	44	9.9	7.26	1.36	14.2	6.84	15.2	5.95	14	9	35.7143	0	0	0	0	0	0	0	0	0.82	49	0.66	1.25	56	1	.
3	457174 (31)	MN	DSH	11	1	2000	6.2		Lente	40	6.9	24160	0	1	0	0				140	5.1	604	N	41	14.1	9.45	1.49	17.9	5.9	17.5	5.89	16	10	37.5	0	0	0	0	0	0	0	0	0.9	59	0.58	1.56	81	3	1.11
3	472815	MN	DSH	5	1	1138	3.69	.	GLA	17	3.86	12631										743	N	40	.	.	.	14.7	5.69	15.7	4.34	16.7	11.8	29.3413	0	0	0	0	0	0	0	0	0.74	68	0.6	1.23	74	1	0.94
3	452299 (4)	MN	DSH	8	1	2000	5.65	3.5	Lente	36	.	.	0	0	0	0	140			120	6.9		N	42	21.3	10.4	2.05	24.2	6.51	20.8	5.91	25	20	20	0	0	0	0	0	0	0	.	1.23	80	0.27	4.8	42	4	.
3	475406	MN	DSH	9	1	2000	7.4	.	CAN	8	5.08	2280	1	0	0	2	164	32	38.7	127	11.9	285	N	45	14.2	9.38	1.51	19.9	5.49	17.1	6.24			.	0	0	0	0	0	0	0	0	0.78	78	0.62	1.26	62	3	1.72
3	469054	FN	DSH	13	1	702	4.3	6	CAN	12	68.33	5532	0	0	0	0	145	28	38.5			461	N	29	11.9	9.91	1.2	15.7	4.07	15.7	4.76	17	10	41.1765	0	0	0	0	0	0	0	0	0.7	76	0.58	1.2	57	1	1.21
3	456162 (2)	MN	DSH	9	1	1598	6		Lente	16	.	8544	0	0	0	0					7.5	534	N	45	13.5	9.39	1.44	14.2	5.56	15.3	5.25	16	12	25	0	0	0	0	0	0	0	0	0.6	75	0.4	1.48	76	1	0.87
3	461421 (10)	MN	DSH	12	1	.	8	4	Lente	24	.	12024		1	0	2	168	28	38.4			501	CHF	41	18.3	9.99	1.83	20.7	8.05	18	8.92	20	17	15	0	0	1	1		.	0	.	.	.	.	.	.		.
3	467754	MN	DSH	10	1	1780	5.47	4	Glargine	18	.	.	1	0	0	1	180	40					Dyspnoea	47	21.1	8.05	2.62	24.4	7.89	13.8	10.1	22	20	9.09091	0	1	0	0	1	0	0	0	0.71	25	0.26	2.75	25	4	0.93
3	60237	FN	DSH	15	1	1666					.	.												47	16.1	12.2	1.31	16.3	9.5	14	7.46	20	15	25	0	0	0	0	0	.	1	0	.	.	.	.	70	2	.
3	424527 (7)	MN	DSH	13	1	1229	4.11		PZI	4	.	.	0	0	0	0	192	48	38.6		5.1		N	43	13	10.1	1.28	15.6	7.56	16.6	5.8	16	11	31.25	0	0	0	0	0	0	0	0	.	.	.	.	73	.	1.11
3	463925	MN	DSH	13	1	1824	5.69	6	CAN	14	14.17	5320	1	0	0	2	148	24		200	18.7	380	N	48	12.4	9.82	1.26	15.2	7.6	15.6	7.63	16	6	62.5	0	0	0	0	0	0	0	0	0.76	67	0.9	0.84	74	2	0.86
3	456609 (27)	MN	DSH	9	1	2000	7.91	7	PZI	20	7.59	10740	0	0	0	0	140	32		190	13.3	537	N	41	12	8	1.49	16.1	6.65	17.7	6.01	19	13	31.5789	0	0	0	0	0	0	0	0	0.67	94	0.5	1.33	101	3	.
3	465763	MN	DSH	10	1	1716	6.92	4	Lente	36	11.88	18468	1	0	0	1	200	30	37.1		14.7	513	N	63	12.5	9.4	1.33	17.6	6.16	16.2	6.24	16	9	43.75	0	0	0	0	0	0	0	0	0.79	81	0.6	1.32	87	3	1.18
3	426838 (11)	MN	DSH	10	1	1788	5.27		Lente	30	.	25230	1	0	0	3	184	40	38.7		19.8	841	N	57	16	14	1.14	16.6	10.1	14.5	7.21	20	14	30	0	0	0	0	0	1	1	0	.	.	.	.	.	.	1.81
3	453669 (31)	FN	DSH	9	1	2000	4.5	3	Lente	11	.	4070	0	0	0	0	180	24	38.6		5.1	370	N	55	10.4	8.94	1.17	16.4	6.78	15.5	5.75	17	11	35.2941	0	0	0	0	0	0	0	0	.	.	.	.	.	.	1.3
3	475803	MN	DSH	9	0	1468	6.98	.	NONE	0	12.33	.										234	N	55	10.9	8	1.36	16.4	5.71	14.8	6.48			.	0	0	0	0	0	0	0	0	0.62	70	0.58	1.07	60	3	.
3	456318 (15)	FN	DSH	7	1	1875	4	3	CAN	14	24.72	8960	0	0	0	0	160				5.1	640	N	49	15	10.6	1.42	15.6	6.84	13.9	4.05	16	11	31.25	0	0	0	0	0	0	0	0	0.79	95	0.66	1.19	74	1	.
3	461657	MN	DSH	9	1	993	5.74	6	Lente	4	11.06	1928	0	0	0	0	156	36		186	15	482	N	45	10.7	8.36	1.28	14.1	6.79	12.6	5.85	15	11	26.6667	0	0	0	0	0	0	0	0	.	.	.	.	.		0.79
3	411565 (28)	MN	DSH	8	1	1380	5.67	5	Lente	14	.	6090	0	0	0	0				140	8.1	435	N	47	12.2	9.26	1.32	16.9	6.91	18.2	5.81	19	14	26.3158	0	0	0	0	0	0	0	0	0.77	104	0.58	1.34	59	3	1.1
3	482498	MN	DSH	14	1	.	.	.			.	.										.		37	17.6	11	1.61	17.8	6.49	16.1	5.73	20	16	20	0	0	0	0	0	0	0	0	0.71	68	0.39	1.88	69	3	.
3	470781	FN	British Shorthair	10	1	.	.	.			.	.										.		52	11.4	9.51	1.2	14.9	5.65	15.4	5.14	14.8	11.2	24.3243	0	0	0	0	0	0	0	0	0.84	72	0.62	1.35	70	1	1.24
3	470634	FN		11	1	.	4.18	.	CAN	23	.	.										.		42.2	11.2	9.5	1.19	16.2	6.3	15.1	5.1	15.3	12.3	19.4	0	0	0	0	0	0	0	0	0.6	72.9	0.51	1.18	49.7	1	0.78
3	403508 (25)	MN	DSH	9	1	1170	8.03	8	PZI	10	.	5980									7.2	598	N	44	12.7	10.2	1.25	15.5	5.48	15.5	4.76	15	11	26.6667	0	0	0	0	0	0	0	0	0.88	58	0.76	1.16	58	1	0.95
3	424848 (25)	MN	DSH	9	1	1170	5.15	3	Lente	3	.	1407	0	1	0	0				144		469	CHF and ATE	46	20.9	7.96	2.63	24.7	7.76	13.7	9.75	23	19	17.3913	1	0	0	1	0	0	0	0	1.24	29	0.36	3.4	34	4	0.85
3	455421 (33)	MN	DSH	10	1	2000	7.11	7.5	Lente	80	9.07	38960	0	0	0	0	150	52			8.5	487	N	59	11	10.1	1.08	14.8	6.46	14.6	6.43	15	6	60	0	0	0	0	0	0	0	0	0.6	87	0.64	0.93	101	2	0.78
3	464120	FN	DLH	9	1	1100	2	4	Lente	20	13.11	16040	1	0	0	1	160	32	37.7	155		802	N	48	15.9	12.2	1.31	16.9	7.31	16.7	7.61	21	14	33.3333	0	0	0	0	0	0	0	0	0.95	99	0.91	1.04	84	3	1.38
3	468977	MN	DSH	8	1	2000	.	.	.	.	.	.										.	N	53	12	8.68	1.38	15.9	6.73	17.4	5.57	16	11	31.25	0	0	0	0	0	0	0	0	0.7	73	0.43	1.64	52	1	.
3	473547	MN	DSH	14.5	1	2000	5	.	CAN	9	10.91	1521	0	0	0	0						169		69	13.5	10.4	1.29	15.2	5.19	15.2	5.05	14.5	9	37.931	0	0	0	0	0	0	0	0	0.68	79	0.76	0.91	88	2	0.7
3	456523 (17)	FN	Oriental	7	1	2000	4.4	3	Lente	16	17.09	8368	0	0	0	0	148	24	37.6		8.6	523	N	44	18.3	8.76	2.09	22.4	6.74	14.8	8.19	21	15	28.5714	0	0	0	0	0	1	0	0	.	.	.	.	.		1.45
3	48493 (7)	MN	DSH	9	1	1273	4.4	.	Lente	8	.	4912						48			27.3	614	CHF	36	19.9	9.09	2.19	22.9	6.57	13.9	7.52	22	19	13.6364	0	0	0	1	0	0	0	0	.	.	.	.	.		0.94
3	461022 (2)	MN	DSH	10.5	1	1801	4.88	.	CAN	10	20.63	5580	1	0	0	3				155	15.7	558	N	55	13.2	9.47	1.4	17.4	7.92	13.5	8.06	16	10	37.5	0	0	0	0	0	1	1	0	.	.	.	.	.		.
3	67582 (1)	MN	DSH	11	1	2000	.	.	PZI	60	.	27300				3	200	36				455		55	13	7.49	1.73	17.2	7	16.3	6.31	19	9	52.6316	0	0	0	0	0	1	1	0	.	.	.	.	.		1.86
3	467127	MN		12	1	2000	8	7	Lente	22	7.03	15554	1	0	0	1	204	40	37.2	140		707	N	36	11.3	10.5	1.08	17.1	6.7	14.3	6.89	15	11	26.6667	0	0	0	0	0	0	0	0	.	.	.	.	.		1.09
3	477184	MN	DSH	9	1	1951	5.25	3.5	CAN	12	13.11	.	0	0	0	0	180	36	37.8			.		34	20.7	9.47	2.18	28.3	4.5	18.2	5.08	22	20	9.09091	0	0	0	0	0	0	0	0	1.01	35	0.24	4.25	41	4	.
3	480483	MN	DLH	9.5	1	.	.	.	NONE	0	.	.										.		38	14.1	10.8	1.3	18.3	5.64	19.5	5.63	17.4	14	19.5402	0	0	0	0	0	0	0	0	0.81	64	0.66	1.22	.	3	1.54
3	483921	MN	DSH	9.5	1	1500	5.75	6	CAN	28	.	13132	0	0	0	0	140	80	38.2	171		469		42	14.2	9.6	1.48	16.4	4.84	17.7	6.42	16.4	12	26.8293	0	0	0	0	0	0	0	0	0.66	72	0.53	1.26	91	3	.
3	468600	MN	DSH	14	1	2000	5.02	3.5	PZI	22	8.16	10978	0	0	0	0	228	28	38.4	190	61.9	499	N	33	12.6	10.5	1.21	17.7	6.67	16.8	5.59	18	11	38.8889	0	0	0	0	0	0	0	0	0.83	94	0.76	1.1	74	1	1.3
3	406002 (16)	MN	DSH	10	1	1228	7.6	.	Lente	3	.	1620								145		540	N	54	12.3	10.8	1.13	15.2	6.51	14.9	6.66	14	8	42.8571	0	0	0	0	0	0	0	0	.	.	.	.	.	.	.
3	408792 (9)	FN	DSH	14	1	2000	4.51	3	Lente	16	.	11616										726	N	54	10.5	9.09	1.16	16.3	5.66	13	5.36	11	7	36.3636	0	0	0	0	0	0	0	0	0.63	73	0.81	0.78	72	2	1.28
3	425984 (4)	MN	DSH	7	1	2000	7.34	7.5	Lente	40	.	17720	0	0	0	0	190	36			11.1	443	N	59	13.4	10.2	1.31	18.1	5.89	17.6	5.81	17	11	35.2941	0	0	0	0	0	0	0	0	.	.	.	.	.		1.04
3	473730	MN	DSH	10	1	1055	7.1	7	Lente	22	.	.	1	0	0	2	160	28				.	N	67	12.4	10.1	1.22	17.3	7.17	17.2	5.92	16	11	31.25	0	0	0	0	0	0	0	1	0.72	46	0.64	1.12	48	1	1.37
3	466541	MN	DSH	11	1	1807	5.49	5.5	Lente	16	WNL	11408	0	0	0	0	180	30	38	140		713	N	53	13.8	11.3	1.22	16	7.1	13.4	6.38	15	10	33.3333	0	0	0	0	0	0	0	0	0.51	115	0.57	0.9	95	2	0.74
3	459892 (10)	MN	DSH	9	1	1766	5.79	4	Lente	4	5.92	1884	1	0	0	2	160	20			22.6	471	N	61	12.9	10.6	1.22	18.6	5.75	15.3	5.61	18	12	33.3333	0	0	0	0	0	0	0	0	.	.	.	.	.		1.1
3	484193	MN	Bengal	10	1	1188	5.66	5	CAN	10	.	6550	0	0	0	0	160	48	38.3	126	15.7	655	0	47	13.8	9.6	1.45	15.8	5.4	16.4	4.9	14.7	10.5	28.5714	0	0	0	0	0	0	0	0	0.53	69	0.5	1.06	67	1	1.06
3	Paddy																							37			1.61	17.8	6.49	16.1	5.73			20									0.71	68	0.39	1.88		3
3	Timmy																							42.5			1.48	16.4	4.8	17.7	6.4			26.5									0.67	72	0.53	1.26		1
3	Oscar																							53			1.12	14.1	7	18.6	5.6			30									1.13						1.44
3	Sam																							34.4			1.13	14.8	6.4	15.9	6.7			33									0.79						0.87
3	Mortimer																							20.4			1.83	21	4.7	17	5.1			20.4									0.83	83	0.75	1.11		1	1.15
3	Otis																							46.7			1.27	17	5.5	16.6	5			34									0.78	76	0.81	0.96		2	1.09
3	Misty																							31			1.18	15	5.1	19.2	5			26															1.06
3	Honey																							39			1.5	17.9	4.4	18.6	4.2			26									0.7	70.6	0.89	0.78		2	0.82
3	Jasper																							34			1.43	16.1	4.8	18.4	4.9			24
3	Sky																							57			1.29	13	5.9	14.5	5.4			57									0.59	54	0.75	0.81		2	0.87
[truncated: 17 more columns]

## Sheet: Pre-post HYP
Details																							Pre-echo
ID	Age	Sex	Time post-op echo	IGF-pre	IGF-post	FRU-pre	FRU-post	INS-type	INS-pre	INS-post	IFP-pre	IFP-post	Chol:TG-pre	Chol:TG-post	BW-pre	BW-post	BCS-pre	BCS-post	HR-pre	HR-post	SBP-pre	SBP-post	%FSMM	LASAX	AoSAX	LA/Ao	LAD	IVSd2D	LVDd2D	LVPWd2D	LA Dmax	LA Dmin	LA FS%	SEC	Thrombus	Peri Eff	Pl Eff	Pul Oed	LVOTO	SAM	RVOTO	E (m/s)	DTE (ms)	A (m/s)	E at A	E/A	Adur	Diastolic class	LVOTvel (m/s)
463040	12	F	24 months	1567	721	431	508	GLAR	8	2	3448	1016	2.56	14.19	5.9	6.58	.	.	.	.	.	.	43.1	13.5	9.1	1.48	14.3	7.3	11.9	5.3	16.3	12.4	23.7	0	0	0	0	0	0	0	0	0.43	149	0.58	.	0.75	.	2
474741	7	M	6 months	1286	62	562	245	GLAR	8	0	4496	0	5.09	1.18	5.9	7.97	.	.	.	.	.	.	47	12.3	8.98	1.36	16.1	7.97	16.4	7.01	19.1	12.9	32.4607	0	0	0	0	0	0	0	0	0.69	91	0.81		0.85	67	2	1.25
472262	6	M	9 months	2000	43	1076	287	CAN-GLA	24	4	25824	1148	10.93	4.93	6.5	6.33	.	.	.	.	.	.	46	12	10.4	1.16	15.8	5.9	18.1	5.12	16.7	12.6	24.5509	0	0	0	0	0	0	0	0	0.71	67	0.71	.	1	58	1	1.15
457174 (31)	12	M	3 months	1934	88	490	.	GLAR	8	2	3920	.	11.14		5.13	5.09	.	.	.	.	140	.	41	14.1	9.45	1.49	17.9	5.9	17.5	5.89	16	10	37.5	0	0	0	0	0	0	0	0	0.9	59	0.58	.	1.56	81	3	1.11
472815	5.5	M	6 months	1138	15	743	602	GLAR	17	1	12631	602	3.86	1.31	3.69	3.85	.	.	.	.	.	.	40	.	.	.	14.7	5.69	15.7	4.34	16.7	11.8	29.3413	0	0	0	0	0	0	0	0	0.74	68	0.6	.	1.23	74	1	0.94
461421 (10)	12	M	6 months	2000	133	.	323	GLAR	4	0	.	0		12.13	8	7	4	.	.	.	.	.	41	18.3	9.99	1.83	20.7	8.05	18	8.92	20	17	15	0	0	1	1	.	0	0	0	.	.	.	.	.	.		.
465763	11	M	6 months	1988	34	513	217	CAN	34	0	17442	0	11.88	9.83	6.92	6.3	4	.	.	.	.	.	63	12.5	9.4	1.33	17.6	6.16	16.2	6.24	16	9	43.75	0	0	0	0	0	0	0	0	0.79	81	0.6	.	1.32	87	3	1.18
473547	14	M	12 months	2000	85	169	307	GLAR	9	0.5	1521	153.5	10.91	8.71	5.12	4.35	.	.	.	.	.	.	69	13.5	10.4	1.29	15.2	5.19	15.2	5.05	14.5	9	37.931	0	0	0	0	0	0	0	0	0.68	79	0.76	.	0.91	88	2	0.7
467127	12	M	14 months	2000	.	707	.	CAN	22	0	15554	.	7.03	.	8	6.65	7	.	.	.	140	.	36	11.3	10.5	1.08	17.1	6.7	14.3	6.89	15	11	26.6667	0	0	0	0	0	0	0	0	0.63	91	0.75	0.43	0.84	62	2	1.09
473730	10	M	12 months	1055	186	.	.	CAN	22	.	.	.	.	.	7.1	.	7	.	.	.	.	.	67	12.4	10.1	1.22	17.3	7.17	17.2	5.92	16	11	31.25	0	0	0	0	0	0	0	Y	0.72	46	0.64	0	1.12	48	1	1.37
484193	10	M	4 months	1188	15	655	.	CAN	10	0	6550	0	.	.	5.66	6.5	5	7	160	136	126	.	47	13.8	9.6	1.45	15.8	5.4	16.4	4.9	14.7	10.5	28.5714	0	0	0	0	0	0	0	0	0.53	69	0.5	0	1.06	67	1	1.06
[truncated: 60 more columns]

## Sheet: Pre-post PAS
Details																							Pre-treatment																						3m echo
ID	Age	Sex	Time 1st to LAST echo	IGF-pre	IGF-post	FRU-pre	FRU-post	INS-type	INS-pre	INS-post	IFP-pre	IFP-post	Chol:TG-pre	Chol:TG-post	BW-pre	BW-post	BCS-pre	BCS-post	HR-pre	HR-post	SBP-pre	SBP-post	%FSMM	LA/Ao	LAD	IVSd2D	LVDd2D	LVPWd2D	LA FS%	E (m/s)	DTE (ms)	A (m/s)	E at A	E/A	Adur	Diastolic class	LVOTvel (m/s)	IVRT	RVOTvel (m/s)	S's	E's	A's	AR (1/0)	E:E' (S)	%FSMM	LA/Ao	LAD	IVSd2D	LVDd2D
474741	7	M	6m	1286	.	.	562	GLA	16	8		4496			5.9	5.6	.	.	.	.	.	.	47	1.36	16.1	7.97	16.4	7.01	32.4607	0.69	91	0.81	.	0.85	67	2	1.25	65	.	0.1	0.05	0.08	0	13.8	47.5	1.36	16.1	8	16.4
462006	13	F	6m	1820	603	351	271	PZI	48	0	16848	0	10	2.88	5.9	5.5	5	.	156	.	147	.	60	1.01	18.8	6.59	14.3	6.68	56.25	0.75	97	0.82	0	0.92	66	2	1.21	63		0.16	0.05	0.11	1	15	50.5	1.06	14.7	6	13.2
457174 (31)	11	M	24m	2000	1934	604	490	LEN-GLA	40	8	24160	3920	6.9	11.14	6.47	5.13	.	.	.	.	140	.	41	1.49	17.9	5.9	17.5	5.89	37.5	0.9	59	0.58	0.25	1.56	81	3	1.11	50	0.81	0.07	0.05	0.08	0	18
456609 (27)	9	M	24m	2000	2000	537	279	PZI	20	0	10740	0	7.59	6.06	7.91	7.5	7	.	140	.	190	.	41	1.49	16.1	6.65	17.7	6.01	31.5789	0.67	94	0.5	0.18	1.33	101	3	.	52	0.56	0.11	0.05	0.07	1	13.4
453669 (31)	9	F	12m	1326	1385	375	410	CAN	11	1	4125	410	.	6.67	4.47	4.47	3	.	180	.	.	.	55	1.17	16.4	6.78	15.5	5.75	35.2941	.	.	.	.	.	.	.	1.3	45	0.9	0.11	0.08	0.12	0	.
461657	9	M	12m	993	18	482	258	CAN	4	0	1928	0	11.06	3.91	5.74	4.2	6	.	156	.	186	.	45	1.28	14.1	6.79	12.6	5.85	26.6667	.	.	.	.	.	.	.	0.79	45	0.81	0.14	0.08	0.09	0	.
455421 (33)	10	M	6m	2000	1032	487	532	CAN-GLA	80	8	38960	4256			7.07	4.84	7.5	.	150	.	.	.	59	1.08	14.8	6.46	14.6	6.43	60	0.6	87	0.64	0	0.93	101	2	0.78	57	0.81	0.09	0.05	0.08	0	12
456523 (17)	7	F	12m	2000	2000	534	494	CAN	16	16	8544	7904			4.4	4	3	.	148	.	.	.	44	2.09	22.4	6.74	14.8	8.19	28.5714	.	.	.	.	.	.	.	1.45	25	1.18	0.09	0.09	0.19	0	.
475406	9	DSH	10m	2000	2000	285	277	CAN	8	0	2280	0	5.08		7.4	7.8			164	132	126		45	1.51	19.9	5.49	17.1	6.24	.	0.78	78	0.62	0.05	1.26	62	3	1.72	50	1.19	0.11	0.06	0.1	1	13	29	1.41	19.3	7.8	17.9
[truncated: 79 more columns]

## Sheet: Biomarkers
LABNO	PATIENT NO	RECDDATE	SMPLDATE	ACCOUNTCODE	Group	Sequence	SPECIES	FBNP	TNI
1002731333	463040	23/09/2015	30/10/2012	RVC2	ACRO	1	FELINE	48.0	0.02
1002731335	463893	23/09/2015	30/11/2012	RVC2	ACRO	1	FELINE	116.0	0.03
1002731339	EXTERNAL	23/09/2015	16/01/2013	RVC2	ACRO	1	FELINE	43.0	0.14
1002731381	474741	23/09/2015	10/01/2014	RVC2	ACRO	1	FELINE	136.0	0.03
1002731341	474741	23/09/2015	01/10/2014	RVC2	ACRO	2	FELINE	81.0	0.02
1002731346	464142	23/09/2015	15/03/2013	RVC2	ACRO	1	FELINE	227.0	0.08
1002731348	461657	23/09/2015	14/12/2012	RVC2	ACRO	1	FELINE	31.0	0.02
1002731350	461657	23/09/2015	17/10/2013	RVC2	ACRO	2	FELINE	62.0	0.31
1002731336	462006	23/09/2015	23/11/2012	RVC2	ACRO	1	FELINE	71.0	0.07
1002731352	462006	23/09/2015	24/05/2013	RVC2	ACRO	2	FELINE	<24.0	0.03
1002731337	463892	23/09/2015	07/12/2012	RVC2	ACRO	1	FELINE	96.0	0.15
1002731344	EXTERNAL	23/09/2015	09/05/2012	RVC2	ACRO	1	FELINE	530.0	0.17
1002731342	472262	23/09/2015	03/10/2014	RVC2	ACRO	2	FELINE	67.0	0.01
1002731374	472262	23/09/2015	27/09/2013	RVC2	ACRO	1	FELINE	47.0	0.01
1002731355	457307	23/09/2015	08/06/2012	RVC2	ACRO	1	FELINE	40.0	0.03
1002731353	457174	23/09/2015	10/05/2012	RVC2	ACRO	1	FELINE	109.0	0.04
1002731388	475175	23/09/2015	07/02/2014	RVC2	ACRO	2	FELINE	68.0	0.01
1002731334	484193	23/09/2015	19/09/2014	RVC2	ACRO	1	FELINE	49.0	0.01
1002731357	472815	23/09/2015	12/11/2013	RVC2	ACRO	1	FELINE	33.0	0.03
1002731382	472815	23/09/2015	06/12/2013	RVC2	ACRO	2	FELINE	<24.0	0.02
1002731380	452299	23/09/2015	07/10/2011	RVC2	ACRO	1	FELINE	140.0	0.05
1002731358	475406	23/09/2015	12/11/2013	RVC2	ACRO	1	FELINE	100.0	0.06
1002731360	469054	23/09/2015	19/07/2013	RVC2	ACRO	1	FELINE	91.0	0.03
1002731362	EXTERNAL	23/09/2015	28/01/2013	RVC2	ACRO	1	FELINE	1219.0	0.23
1002731340	463925	23/09/2015	18/01/2013	RVC2	ACRO	1	FELINE	98.0	0.12
1002731354	463925	23/09/2015	30/07/2013	RVC2	ACRO	2	FELINE	31.0	0.01
1002731363	456609	23/09/2015	13/04/2012	RVC2	ACRO	1	FELINE	41.0	0.02
1002731343	456609	23/09/2015	25/07/2014	RVC2	ACRO	2	FELINE	60.0	0.02
1002731365	465763	23/09/2015	15/02/2013	RVC2	ACRO	1	FELINE	44.0	0.03
1002731383	465763	23/09/2015	27/09/2013	RVC2	ACRO	2	FELINE	65.0	0.01
1002731390	453669	23/09/2015	05/12/2011	RVC2	ACRO	1	FELINE	77.0	0.02
1002731367	453669	23/09/2015	18/06/2012	RVC2	ACRO	2	FELINE	54.0	0.04
1002731359	475803	23/09/2015	04/12/2013	RVC2	ACRO	1	FELINE	384.0	0.06
1002731368	482498	23/09/2015	23/06/2014	RVC2	ACRO	1	FELINE	47.0	0.07
1002731385	470781	23/09/2015	16/10/2013	RVC2	ACRO	1	FELINE	63.0	0.02
1002731386	470634	23/09/2015	27/09/2013	RVC2	ACRO	1	FELINE	51.0	0.02
1002731369	455421	23/09/2015	24/02/2012	RVC2	ACRO	1	FELINE	<24.0	0.01
1002731349	455421	23/09/2015	27/07/2012	RVC2	ACRO	2	FELINE	67.0	0.03
1002731338	464120	23/09/2015	16/11/2012	RVC2	ACRO	1	FELINE	75.0	0.10
1002731361	468977	23/09/2015	05/07/2013	RVC2	ACRO	1	FELINE	105.0	0.03
1002731351	473547	23/09/2015	04/10/2013	RVC2	ACRO	1	FELINE	31.0	0.02
1002731345	473547	23/09/2015	23/10/2014	RVC2	ACRO	2	FELINE	159.0	0.02
1002731356	456523	23/09/2015	22/05/2012	RVC2	ACRO	1	FELINE	170.0	0.02
1002731370	456523	23/09/2015	28/06/2013	RVC2	ACRO	2	FELINE	118.0	0.01
1002731372	461022	23/09/2015	28/09/2012	RVC2	ACRO	1	FELINE	261.0	0.23
1002731347	467127	23/09/2015	07/03/2013	RVC2	ACRO	1	FELINE	36.0	0.03
1002731371	467127	23/09/2015	03/07/2013	RVC2	ACRO	2	FELINE	87.0	0.03
1002731389	477184	23/09/2015	14/01/2014	RVC2	ACRO	1	FELINE	199.0	0.13
1002731364	468600	23/09/2015	13/05/2013	RVC2	ACRO	1	FELINE	82.0	0.15
1002731387	473730	23/09/2015	23/10/2013	RVC2	ACRO	1	FELINE	70.0	0.03
1002731366	466541	23/09/2015	13/02/2013	RVC2	ACRO	1	FELINE	64.0	0.05
1002731373	459892	23/09/2015	03/08/2012	RVC2	ACRO	1	FELINE	131.0	0.08
1002731377	490919	23/09/2015	09/06/2015	RVC2	DM	1	FELINE	<24.0	0.02
1002731375	490918	23/09/2015	30/03/2015	RVC2	DM	1	FELINE	49.0	0.05
1002731378	489132	23/09/2015	26/01/2015	RVC2	DM	1	FELINE	50.0	0.10
1002731379	488432	23/09/2015	05/01/2015	RVC2	DM	1	FELINE	52.0	0.02
1002731376	491452	23/09/2015	30/03/2015	RVC2	DM	1	FELINE	186.0	0.04
1002731402	3074	23/09/2015	14/05/2013	RVC2	GERI	1	FELINE	126.0	0.03
1002731393	2999	23/09/2015	10/09/2013	RVC2	GERI	1	FELINE	89.0	0.07
1002731392	2843	23/09/2015	01/10/2013	RVC2	GERI	1	FELINE	97.0	0.02
1002731397	2933	23/09/2015	03/07/2013	RVC2	GERI	1	FELINE	76.0	0.01
1002731405	2855	23/09/2015	10/09/2013	RVC2	GERI	1	FELINE	63.0	0.02
1002731409	2115	23/09/2015	11/09/2013	RVC2	GERI	1	FELINE	143.0	0.03
1002731396	2932	23/09/2015	03/07/2013	RVC2	GERI	1	FELINE	790.0	0.22
1002731391	2880	23/09/2015	19/06/2013	RVC2	GERI	1	FELINE	142.0	<0.01
1002731408	2274	23/09/2015	01/05/2013	RVC2	GERI	1	FELINE	72.0	0.03
1002731406	2870	23/09/2015	19/06/2013	RVC2	GERI	1	FELINE	79.0	0.02
1002731398	3168	23/09/2015	08/10/2013	RVC2	GERI	1	FELINE	>1500.0	0.18
1002731407	2723	23/09/2015	15/05/2013	RVC2	GERI	1	FELINE	86.0	0.01
1002731401	2881	23/09/2015	19/06/2013	RVC2	GERI	1	FELINE	103.0	<0.01
1002731399	3162	23/09/2015	25/09/2013	RVC2	GERI	1	FELINE	84.0	0.02
1002731394	2706	23/09/2015	19/06/2013	RVC2	GERI	1	FELINE	103.0	0.03
1002731384	2935	23/09/2015	03/07/2013	RVC2	GERI	1	FELINE	33.0	<0.01
1002731404	3032	23/09/2015	24/09/2013	RVC2	GERI	1	FELINE	52.0	0.01
1002731410	3148	23/09/2015	10/09/2013	RVC2	GERI	1	FELINE	62.0	0.02
1002731403	2797	23/09/2015	11/09/2013	RVC2	GERI	1	FELINE	76.0	0.01
1002731400	2130	23/09/2015	08/10/2013	RVC2	GERI	1	FELINE	1358.0	0.21
1002731395	3170	23/09/2015	08/10/2013	RVC2	GERI	1	FELINE	92.0	0.04
								Nt-proBNP	Troponin I HS (BC Access)
								pmol/L	ng/mL
